# Supplementary material for: Resolving Genotype–Phenotype Discrepancies of the Kidd Blood Group System Using Long-Read Nanopore Sequencing
Source: Biomedicines. 2024 Jan 19;12(1):225. doi: 10.3390/biomedicines12010225 (PMC10813000; doi:10.3390/biomedicines12010225)
Supplement: Supplementary file 1 [file biomedicines-12-00225-s001.zip]

Archive with 1 entries (1 files):
- biomedicines-2776222-supplementary.xlsx
